# Supplementary material for: Sarcolipin deletion exacerbates soleus muscle atrophy and weakness in phospholamban overexpressing mice
Source: PLoS One. 2017 Mar 9;12(3):e0173708. doi: 10.1371/journal.pone.0173708 (PMC5344511; doi:10.1371/journal.pone.0173708)
Supplement: S1 Dataset — (XLSX) [file pone.0173708.s001.xlsx]

## Sheet: Figure 1
a, sln expression			b, pln monomer				b, pln pentamer
WT	PlnOE		WT	PlnOE	PlnOESlnKO		WT	PlnOE	PlnOESlnKO
3.13522	14.5986		1.08615	13.3294	9.89291		1.07564	29.0339	12.4141
1.19017	9.08773		0.977659	13.5503	6.18274		0.93658	28.2529	22.5796
0.420778	8.62924		1.51621	5.93701	6.75888		1.11104	13.9104	24.4963
0.146466	3.60335		1.6661	7.2796	6.17565		0.923026	21.3873	9.43377
0.565788	7.47077		0.357485	4.74372	6.96664		0.939503	18.7264	22.9008
0.541579	4.74818		0.396402	1.49181	9.8172		1.01422	7.01905	28.7155
c, Ca uptake				d, SERCA activity Vmax				e, pCa50
WT	PlnOE	PlnOESlnKO		WT	PlnOE	PlnOESlnKO		WT	PlnOE	PlnOESlnKO
16.54	14.39	12.69		354.851	325.702	437.742		6.27	6.244	6.248
16.34	16.2	15.25		381.366	423.848	353.931		6.316	6.285	6.295
18.79	15.21	15.64		410.462	384.151	345.349		6.326	6.296	6.139
19.87	18.45	18.11		386.825	478.839	388.644		6.349	6.274	6.29
21.92	17.4	16.88		428.596	371.805	377.612		6.307	6.273	6.245
19.51	13.32	13.59		380.075	371.955	371.744		6.418	6.291	6.252
20.73				388.625		384.392		6.396		6.255
	d, representative curves
pCa	PlnWTSlnWT							PlnOESlnWT							PlnOESlnKO
7.15	1.05975	31.5247	32.0972	29.5149	18.0512	14.4885	36.0744	8.28078	42.984	39.4495	55.3938	6.65592	27.6601		1.02599	43.1756	63.7772	41.0788	20.287	35.1369
6.91	38.8741	37.6395	42.5403	39.5497	41.8654	31.5524	67.0612		42.9276	39.7499	80.5453	24.8968	55.3214		15.794	58.0343	67.1815	46.2396	44.2453	30.2995
6.65	69.2901	20.1097	88.4054	83.576	90.0802	86.2507	143.746	19.9932	112.36	105.03	128.641	59.6596	107.057		72.3434	6.65891	83.6658	85.3988	81.214	52.6474
6.36	127.555	165.962	198.876	197.414	177.908	195.206	204.339	94.7162	218.745	200.186	175.448	162.563	201.284		147.815		122.138	175.856	210.545	169.957
6.26	167.049	219.824	242.625	229.63	234.135	252.618	319.822	147.371	205.763	189.597	303.509	169.856	194.585		212.638	192.081	122.703	211.71	187.607	213.052
6.22	190.247	257.935	287.073	270.784	307.255	314.492	254.96	183.474	246.329	229.69	330.034	242.54	205.763		250.071	233.92	195.831	265.457	208.976	197.892
6.04	255.97	316.103	355.053	350.533	365.758	286.268	312.422	250.615	326.088	305.078	386.997	296.534	280.533		311.524	232.977	218.403	360.23	312.772	255.783
5.92	276.999	316.378	394.383	386.825	403.016	373.943	344.881	278.541	364.447	332.24	443.12	346.264	336.312		395.727	310.257	293.278	328.289	342.145	336.56
5.71	319.147	350.902	394.462	360.099	414.285	201.629	380.621	306.304	371.158	335.452	421.678	353.157	340.642		415.616	310.254	275.342	331.378	360.477	371.744
5.7	354.851	376.611	381.56	352.558	428.596	353.59	388.625	319.363	406.335	360.996	478.839	367.531	359.717		431.184	313.873	345.349	368.788	352.815	333.594
5.56	353.111	381.366	410.462	378.361	421.871	380.075	360.063	325.702	423.848	384.151	454.093	371.805	371.955		428.19	337.461	330.354	360.829	365.623	347.396
5.52	352.925	342.967	394.838	364.391	403.576	378.425	363.776	308.853	389.437	366.464	451.231	357.327	350.784		433.563	343.062	324.398	388.644	377.612	359.963
5.42	327.785	379.931	331.93	313.241	383.328	342.369	333.426	312.376	356.721	326.249	431.085	359.538	337.19		437.742	353.931	321.927	380.001	349.434	351.869
5.4	283.792	312.288	347.027	326.55	375.934	337.4	334.437	293.345	366.842	340.065	409.165	356.421	326.394		413.506	337.663	321.376	340.613	340.02	329.818

## Sheet: Figure 2
a, p-pln/total				b, SERCA1a				d, SERCA2a
WT	PlnOE	PlnOESlnKO		WT	PlnOE	PlnOESlnKO		WT	PlnOE	PlnOESlnKO
0.12	0	0.15		1.22676	1.22934	1.6841		0.605738	1.14913	1.03704
0.01	0.04	0.1		1.20581	0.818848	1.43205		1.29197	1.29048	0.717362
0.59	0.1	0.05		1.04803	1.40085	1.36598		1.30836	1.03396	1.33108
1.64	0.07	0.02		0.983569	1.17875	1.4515		1.40749	1.42481	0.912032
2.05	0.42	0.22		1.20144	0.748272	0.571333		0.845403	0.811118	0.647185
1.59				0.779758	0.977516	0.506534		0.541049	0.865483
				0.711083	0.789728	0.792447
				0.84355	0.730136	0.730325
e, RyR				f, DHPR				g, CSQ
WT	PlnOE	PlnOESlnKO		WT	PlnOE	PlnOESlnKO		WT	PlnOE	PlnOESlnKO
0.382765	0.162259	0.341123		1.08585	1.25863	1.54807		0.756272	1.08888	0.673156
0.501043	0.108302	1.01553		1.4795	0.886305	1.06976		1.15266	0.729048	0.787373
1.79172	1.18255	0.868759		1.25663	1.11031	0.796298		1.33179	1.64686	1.38626
0.914187	0.337133	0.700533		1.10549	0.737619	0.597115		1.08462	1.58924	1.44121
1.35944	1.37543	0.858449		0.667267	0.690896	0.560485		0.950998	0.714627	0.649745
1.05084	0.295374			0.405266	0.674778			0.72366	0.496207

## Sheet: Figure 3
d, central nuclei				e, type I fiber %				f, type I fiber area
WT	PlnOE	PlnOESlnKO		WT	PlnOE	PlnOESlnKO		WT	PlnOE	PlnOESlnKO
1.12149	13.7405	13.8614		24.3165	74.9035	68.9218		1917.18	988.06	1306.28
1.32626	11.7541	14.8052		38.8489	57.541	52.9197		2907.34	1270.86	804.038
0.641026	10.9005	10.339		37.9061	57.0423	57.5601		2467	1405.07	692.06
3.45622	12.3348	17.2691		40.2778	75.9615	33.9552		2461.34	1327.75	1439.45
				37.0529	60.5653	55.7875				804.888
				37.8125	76.2309	77.1375				775.559
h, %fibrosis
WT	PlnOE	PlnOESlnKO
0.9184	5.7192	5.77967
1.504	4.24	5.036
0.9562	4.752	4.27967
0.5792	3.6855	6.67567

## Sheet: Figure 4
a, sol:body weight					d, FFC
WT	PlnOE	PlnOESlnKO		Frequency (Hz)	PlnWTSlnWT								PlnOESlnWT								PlnOESlnKO								Sln-/-
0.235145	0.240621	0.258211		1		4.94705	3.9619	5.26886	5.49063	3.93963	3.52368	4.41173	5.79275	5.21155	3.34633	4.09605	5.44064	2.69176	5.13704		3.48083	2.32559		3.62625	3.79217	4.51624	6.64516		2.870934*	0.01121812*	4.737738*	3.026897*	8.122823*	7.554225*	4.496069*
0.265252	0.174366	0.219576		5		6.55705	4.71127	5.97485	6.92448	5.4689	4.73549	5.12202	13.2059	7.82982	5.58754	5.41388	8.44268	3.79266	7.98532		4.69363	2.59443		5.77865	5.37897	6.73468	10.0919		3.813767*	5.243213*	5.243213*	4.066305*	9.211221*	8.566435*	5.513663*
0.272436	0.232558	0.255725		10		12.1222	7.08743	8.79094	11.5382	10.5735	8.6619	8.07415	13.2059	12.6833	9.18848	8.57032	14.9595	5.44837	14.044		8.19448	3.94588		9.89931	9.73871	12.2211	16.027		7.759161*	7.648067*	7.648067*	7.442105*	13.552700*	12.604010*	8.978396*
0.275852	0.246686	0.210052		20		20.3756	14.8707	17.1269	19.788	18.6989	16.3851	16.175	20.8905	18.3664	13.0616	14.8829	21.9451	9.41536	19.5109		13.9221	9.12203		14.8942	15.8936	19.879	20.7879		15.309150*	17.673710*	17.673710*	15.823090*	26.404000*	24.555720*	15.820980*
0.23996	0.214286	0.167785		30		23.6177	19.1363	21.4121	23.4316	22.1424	21.384	20.068	23.5716	21.6922	14.9912	18.492	24.5753	12.9242	21.6273		16.352	13.0778		17.3107	18.4068	23.302	22.3723		19.381410*	23.010730*	23.010730*	20.860410*	33.010270*	30.699550*	19.017600*
0.328444	0.234185	0.142523		40		25.0797	21.2468	23.2993	25.9189	23.961	24.6746	21.7266	24.69	23.2586	16.1224	20.2917	26.0117	15.3752	22.6858		17.6782	15.2049		18.6046	19.6448	25.0764	23.1153		21.824170*	25.059210*	25.059210*	23.696220*	35.919790*	33.405400*	20.731990*
0.328708	0.188755	0.15915		50		26.0056	22.5821	24.3616	27.5057	24.9491	26.8967	22.6923	25.3193	24.0774	16.8644	21.2288	26.8253	16.7837	23.3805		18.2949	16.6047		19.3067	20.3016	26.0355	23.52		23.419640*	26.147350*	26.147350*	25.165810*	37.557480*	34.928450*	21.862020*
0.276152	0.212216	0.123271		60		26.4795	23.5443	25.0728	28.4764	25.5229	28.4604	23.245	25.6824	24.5454	17.3522	21.8143	27.3584	17.6074	23.7976		18.6289	17.4519		19.7268	20.7336	26.5733	23.7213		23.419640*	26.840340*	26.840340*	25.923310*	38.653980*	35.948200*	22.714890*
0.306609	0.275482	0.21843		70		26.7	24.1094	25.5673	29.1329	25.8727	29.5477	23.21	25.8913	24.9332	17.6597	22.1709	27.6487	17.6074	23.9298		18.7535	18.0946		20.0106	20.92	26.8552	23.8961		25.183020*	27.296800*	27.296800*	26.338890*	39.416310*	36.657160*	23.337570*
0.354627	0.232869	0.200597		80		26.791	24.4395	25.9121	29.5373	26.1146	30.384	23.0995	26.038	25.0927	17.8348	22.4392	27.8368	18.288	23.9367		18.7315	18.4274		20.1414	21.0295	26.9902	23.9644		25.582070*	27.589080*	27.589080*	26.496410*	39.947790*	37.151450*	23.719630*
0.336364	0.272022	0.217066		90		26.7588	24.5829	26.121	29.8408	26.3239	31.002	23.9316	26.1122	25.1635	17.8779	22.6141	27.8847	18.4692	23.901		18.7157	18.6562		20.1978	20.989	27.018	23.953		25.803420*	27.733660*	27.733660*	26.504860*	40.269910*	37.451020*	23.967540*
0.328985	0.272966	0.208757		100		26.6849	24.6043	26.2623	30.0365	26.38	31.4194	24.1485	26.1184	25.1793	17.8714	22.7278	27.9006	18.5152	23.7309		18.5828	18.7706		20.2193	20.9341	26.9875	23.9519		25.845430*	27.873790*	27.873790*	26.446080*	40.487680*	37.653550*	24.131870*
0.333333	0.226131	0.233863
0.29602	0.322751	0.241706
0.307507	0.221689	0.23712
0.29016	0.188482	0.232903
0.320992	0.305619	0.29037
0.341842	0.226835	0.151338
0.27077	0.253177
0.299196	0.295018
0.318881	0.334631
0.4134	0.303179
0.373018
b, type IIA area				b, type IIA area				c, total fiber				e, -df/dt				f, +df/dt
WT	PlnOE	PlnOESlnKO		WT	PlnOE	PlnOESlnKO		WT	PlnOE	PlnOESlnKO		WT	PlnOE	PlnOESlnKO		WT	PlnOE	PlnOESlnKO
1845.86	3771.92	2896.49		3071.61	3524.86	3566.16		695	777	473		0.42	0.34	0.15		3.6004	3.15513	0.877845
2742.33	4453.48	2855.77		4293.67	5715.24	3345.41		695	610	548		0.49	0.27	0.16		3.32051	2.70986	0.610658
2239.53	4706.6	2365.52		2927.17	4857.93	3459.26		554	568	582		0.73	0.15	0.18		4.3383	1.71751	1.04323
2508.71	3934.6	2248.33		3685.04		2102.11		576	624	536		0.3	0.33	0.21		2.36635	2.67168	1.2468
		2933.99						699	743	527		0.34	0.23	0.24		2.95156	2.25188	1.51398
		2102.11						640	589	538		0.57	0.26	0.22		3.10425	2.06102	1.9974
													0.25				1.94651

## Sheet: Figure 5
type IIA %				type IIX %
WT	PlnOE	PlnOESlnKO		WT	PlnOE	PlnOESlnKO
47.0504	18.9189	28.5412		15.3957	1.287	0.211417
37.9856	34.7541	33.3942		10.7914	5.90164	9.12409
35.1985	34.331	38.6598		14.8014	7.04225	0.171821
45.8333	18.109	62.1269		8.15972	4.32692	0.373134
42.3462	33.109	35.4839		14.3062	5.1144	4.93359
33.9062	13.073	21.1896		14.375	9.67742	0

## Sheet: Figure 6
a, pNFAT/NFAT				b, stabilin 2
WT	PlnOE	PlnOESlnKO		WT	PlnOE	PlnOESlnKO
1.15164	0.895358	0.855241		1.06124	2.03509	1.24057
5.6478	1.37575	7.26416		1.57648	2.8678	1.36127
7.85033	0.352319	6.68002		0.90505	1.63836	1.7863
5.14965	1.31261	5.45645		0.857306	2.22033	1.05654
7.68608	1.88466	0.49208		0.498196	1.54731	0.869706
1.53325	1.01846	0.248965		0.825683	2.2633	0.590509
0.327707		0.831116		0.647065	0.925402	0.106973
0.833795		2.06874		0.974089	0.573422	1.14573
3.54018		4.79951		1.65488	1.42145	0.0432337
2.1068		6.78424			1.02446
0.698125

## Sheet: Figure 7
a, calpain				b, caspase-3				c, 20S proteasome
WT	PlnOE	PlnOESlnKO		WT	PlnOE	PlnOESlnKO		WT	PlnOE	PlnOESlnKO
15.3842	14.7112	13.5121		4.70101	4.92539	4.43968		17.4934	16.8692	15.4426
13.0107	17.563	16.7034		4.06167	5.53618	6.13392		14.1901	19.9146	19.2399
12.5589	16.537	15.8197		4.45965	4.94845	5.42562		14.5672	18.0885	17.8139
13.7902	16.2097	15.0648		4.81167	5.69231	4.5811		14.8891	18.0851	16.8228
12.5153	15.6716	16.1023		4.57882	5.35528	5.35379		14.1233	17.6904	17.9822
	16.0947	14.4585			5.0594	5.0454			17.9297	16.2093
		12.8615				5.0594				16.6506
d, cathepsin				e, p62				f, LC3-I				f, LC3-II				f, LC3-II/I
WT	PlnOE	PlnOESlnKO		WT	PlnOE	PlnOESlnKO		WT	PlnOE	PlnOESlnKO		WT	PlnOE	PlnOESlnKO		WT	PlnOE	PlnOESlnKO
4.12682	4.63674	3.66017		0.464702	0.329001	0.617424		0.46073	0.814067	1.10522		0.291712	1.65451	1.29252		0.686224	2.18701	1.25857
4.22305	4.99734	4.68348		0.527522	0.457784	0.695262		0.667884	0.739953	3.2818		0.380722	1.80491			0.631709	2.62698
3.29186	5.46583	5.16952		0.597597	0.49575	0.817779		0.907144	0.690849	0.647977		1.51246	0.850398	2.07053		1.26456	1.27628	0.692119
3.76423	5.70148	4.2638		0.977899	0.813338	0.976776		0.542835	2.57444	3.40612		0.379492	1.74572	2.00544		0.751405	0.757006	3.36626
3.89256	4.35385	4.70717		0.765538	0.963226	0.566976		0.94697	0.837711	3.00953		1.67268	1.83407	3.44227		1.47637	2.36667	1.08804
	4.57627	3.94232		0.558441	0.441676	1.28852		1.83633	1.31321	1.23241		1.53939	2.64034	3.1932		0.931308	2.32452	1.1467
		4.66083		0.883555	0.60585	1.18215		1.04238	1.52199	1.12088		1.13184	3.64756	0.431482			2.54099	0.386404
				1.33511	0.629859	0.821151		1.70722	1.39627	3.69851			2.65601	1.35365		0.733822	2.00517	1.29897
				1.12639	0.990715	1.3262		0.706851	1.41868	1.50713		0.881109	3.85184	0.902213		1.32712	2.90408	0.274435
				1.05675	0.841303	1.57977		0.743066	1.86493	1.11193		0.907215	1.86692	0.378036		1.37734	1.15793	0.274077
				1.73732	0.874804	1.12949		1.5423	1.35575	1.38145		1.80159	2.78874	1.8107		1.21296	2.13562	1.74912
				1.96918				0.896283	0.627643			0.501796	1.42971	0.520851		0.607182	2.52139	0.441209

## Sheet: Table 1
body weight				food intake				total activity				ambulation
WT	PlnOE	PlnOESlnKO		WT	PlnOE	PlnOESlnKO		WT	PlnOE	PlnOESlnKO		WT	PlnOE	PlnOESlnKO
36.761	41.784	31.899		5.8	5.8	4.4		12214	14841	8410		4381	4915	2464
38	34.254	37.98		4.7	5.5	5.7		17617	6374	14389		7112	1978	4071
39.48	40.92	33.19		4.7	4.4	5.4		13476	8495	16593		4769	2949	5833
42.28	35.93	37.784		6.5	5.1	4.7		13352	13678	14252		2938	6114	5852
39.764	35.95	34.06		4.6	4.5	4.8		17139	7298	7611		6539	1974	2742
34.18	32.72	29.999		3.1	5.9	3		18326	15733	11178		6870	4062	2736
38.47	38.65	44.15
43.25	39.4	38.21
37.7	34.4	39.3
31.2	34.7	38.8
33.17	37.8	44.7
30.13	31.3	42.8
31.36	49.8	30.6
30.27	35.2	33.26
36.9	36.3	29.3
34.8	35.9	33.5
33.5	36.1	33.4
34.1	38.1	35.4
34.5	39.8
30.3	37.8
40.2	39.56
37.3	38.2
37.6
